# Supplementary material for: Temporal and Spatial Impact of Human Cadaver Decomposition on Soil Bacterial and Arthropod Community Structure and Function
Source: Front Microbiol. 2018 Jan 4;8:2616. doi: 10.3389/fmicb.2017.02616 (PMC5758501; doi:10.3389/fmicb.2017.02616)
Supplement: TABLE S1 — List of cadavers showing death information and soil properties associated with each cadaver and sample collection date. [file Table_1.XLSX]

## Sheet: Table S1
Table S1. List of cadavers showing death information and soil properties associated with each cadaver and sample collection date. Soil pH, active microbial biomass, and mineralizable C are shown at 0, 1, and 5 m from the cadaver.
Sr. #	Cadaver ID	Sex/Age/Race/weight (lbs)/COD*	Date of Death	Date of Placement	Sample Collection Date (mm/dd/yyyy)	Time Since Placement (days)	Cumulative Precipiatation	Accumulated Degree Day(ADD)	Soil pH			Microbial biomass (μg CO2-C g dry wt soil-1 h-1)			Mineralizable C (CO2-C [mg g dry wt soil-1])
			(mm/dd/yyyy)	(mm/dd/yyyy)			(in mm)	(in °C)	0 m	1 m	5 m	0 m	1 m	5 m	0 m	1 m	5 m
1	D15_2010	M/64/Hispanic/200/Gunshot wound to the head	2010-12-09	2010-12-20	2012-01-30	407	676.3	8036.43	7.05	7.01	7.24	13.85	1.97	1.89	6.68	0.4	0.36
					2012-05-27	525	1065.5	10056.7	5.05	7	6.92	12.85	12.64	9.73	0.81	0.67	0.29
					2012-12-20	732	1378	15151.6	6.39	7.04	6.9	1.89	1.37	1.45	0.63	0.9	0.58
2	D01_2011	M/40/White/330/Acute and chronic ethanol ingestion	2011-01-01	2011-01-07	2012-01-30	389	652	7830.58	8.18	8.4	8.2	5.22	2.19	2.66	5.33	0.17	0.22
					2012-05-27	507	1041.2	9850.88	7.86	8.31	8.25	15.1	10.44	8.48	6.03	0.61	0.32
					2012-12-20	714	1353.7	14945.7	7.8	8.3	8.14	1.57	1.34	2.09	2.17	0.36	0.25
3	D12_2011	F/53/White/205/Hypertension and arterosclerotic cardiovascular disease	08/02/2011**	2011-08-08	2012-01-30	176	456.4	3397.85	7.63	6.44	6.23	18.96	1.52	1.72	3.07	0.3	0.37
					2012-05-27	294	845.6	5418.15	7.02	6.72	6.51	15.9	7.8	10.45	5.72	0.54	0.34
					2012-12-20	501	1158.1	10513	5.87	6.62	6.64	0.88	1.07	2.01	0.78	0.7	0.04
4	D16_2011	M/84/Black/105/Prostate cancer	2011-10-25	2011-11-02	2012-12-20	415	1073.4	8269.4	5.72	6.78	6.6	0.48	1.29	2	0.2	0.71	0.52
5	D02_2012	F/68/White/130/Respitory failure, malignant pleural effusion, metastatic lung cancer, chronic obstructive lung disease, type II diabetes mellitus	2012-01-06	2012-01-06	2012-01-30	25	163	306.85	6.46	6.22	6.4	5.1	0.98	1.28	0.36	0.13	0.16
					2012-05-27	143	552.2	2327.15	7.99	6.28	6.38	23.74	10.42	10.38	8.84	0.29	0.4
					2012-12-20	350	864.7	7422	5.83	6.24	6.41	1.04	1.62	1.02	0.43	0.56	0.4
6	D03_2012	F/78/White/125/Lung cancer	2012-01-27	2012-01-28	2012-01-30	3	0	30.8	6.36	6.23	7.01	2.64	1.01	1.54	0.21	0.15	0.26
7	D04_2012	F/63/White/154/Breast cancer	2012-01-27	2012-01-28	2012-01-30	3	0	30.8	6.21	6.32	6.02	0.84	0.9	1.3	0.17	0.1	0.18
8	D17_2012	F/90/White/135/Respiratory failure	2012-05-15	2012-05-22	2012-12-20	213	312.5	5257.1	6.96	6.25	6.55	1.63	1.26	1.66	8.56	0.3	0.69
9	D18_2012	M/59/White/337/Anoxic encephalopathy, cardiopulmonary arrest, resuscitated, food bolus asphyxia	2012-05-15	2012-05-22	2012-12-20	213	312.5	5257.1	8.59	6.83	7.22	1.38	1.4	2.54	4.5	0.61	1.05
10	D39_2012	M/57/White/130/Lung cancer, pneumonia	2012-10-23	2012-11-01	2012-12-20	50	8.3	827.1	6.5	7.1	7.26	1.02	0.98	2.3	0.64	0.24	0.71
11	D40_2012	F/67/Hispanic/120/Metastatic breast cancer	2012-10-29	2012-11-01	2012-12-20	50	8.3	827.1	6.64	6.51	6.58	1.54	2.09	12.26	0.47	0.48	20.27
	*=Cause of Death
	**=Body was found dead on that date
